# Supplementary material for: Anisotropy of Mechanical Properties of 3D-Printed Materials—Influence of Application Time of Subsequent Layers
Source: Materials (Basel). 2025 Aug 15;18(16):3845. doi: 10.3390/ma18163845 (PMC12387291; doi:10.3390/ma18163845)
Supplement: Supplementary file 1 [file materials-18-03845-s001.zip]

Archive with 1 entries (1 files):
- materials-3763203-supplementary.pdf
